# Supplementary material for: Trichurosis on a Conventional Swine Fattening Farm with Extensive Husbandry—A Case Report
Source: Pathogens. 2022 Jul 7;11(7):775. doi: 10.3390/pathogens11070775 (PMC9315933; doi:10.3390/pathogens11070775)
Supplement: Supplementary file 1 [file pathogens-11-00775-s001.zip]

Archive with 1 entries (1 files):
- pathogens-1796719-supplementary.pdf
